# Supplementary material for: A small secreted protein NICOL regulates lumicrine-mediated sperm maturation and male fertility
Source: Nat Commun. 2023 Apr 24;14:2354. doi: 10.1038/s41467-023-37984-x (PMC10125973; doi:10.1038/s41467-023-37984-x)
Supplement: Supplementary file 4 — Source data [file 41467_2023_37984_MOESM4_ESM.zip › Source data file and Uncropped gel and blot images file/Source Data.xlsx]

## Sheet: Figure 1
Figure 1c							Figure 1d				Figure 1g
female	WT	WT	WT	+/-	+/-		female	WT	WT		male	+/-	-/-
male	WT	+/-	-/-	WT	WT		male	-/-	-/- / CAG-Nicol		total # of testis	14	14
total # of plugs	15	31	13	13	14		total # of plugs	13	25		testis weight/mg	74.87	95.92
total # of pups	116	299	0	82	69		total # of pups	0	251			77.98	95.05
# of pups	0	5	0	3	0		# of pups	0	7			64.15	80.46
	0	7	0	4	0			0	8			63.7	81.3
	2	8	0	5	0			0	8			81.8	91.86
	7	8	0	5	0			0	8			82.56	94.61
	8	8	0	6	2			0	9			88.57	74.79
	8	8	0	6	6			0	9			90.75	71.47
	9	8	0	6	7			0	9			71.58	90.35
	9	8	0	6	7			0	9			75.69	90.1
	9	9	0	7	7			0	9			67.54	58.82
	10	9	0	8	7			0	9			67.99	59.23
	10	9	0	8	8			0	9			85.75	67.87
	10	9	0	8	8			0	10			85.71	63.71
	11	10	0	10	8			0	10
	11	10			9				10
	12	10							10
		10							10
		10							11
		10							11
		10							11
		10							12
		10							12
		10							12
		10							12
		11							13
		11							13
		11
		11
		11
		11
		12
		15

## Sheet: Figure 2
Figure 2j				Figure 2k				Figure 2l				Figure 2m				Figure 2n
male	+/-	-/-		male	+/-	-/-		male	+/-	-/-		male	+/-	-/-		male	WT	-/-
total # of trial	5	5		total # of trial	4	4		total # of trial	4	4		total # of trial	3	3		total # of trial	4	4
total # of oocytes examined	77	83		fertilization rate (%)	89.7	0		fertilization rate (%)	100	1.35135		fertilization rate (%)	74.2857	90		blacytocyst rate (%)	100	100
average # of bound sperm	25.625	1.625			78.3784	3.1			100	40.3			93.9394	94.2857			100	85.7
	21.4	1.1			80.6452	21.4286			77.6	59.2			80	65.7895			90.9	86.8
	18.25	0			41.3793	6.89655			75.3623	4							100	98.6
	14.7333	0.117647
	21.3125	1.52632

## Sheet: Figure 4
Figure 4i				Figure 4j
male	+/-	-/-		male	+/-	-/-
# of trial	4	4		n	3	3
pERK/ERK	0.745467	0.293746		Etv1	13.5987	6.6384
	0.760935	0.226897			10.5289	4.69926
	0.984895	0.286133			14.9113	4.62041
	0.79804	0.201758
				Etv4	46.8879	0.499611
pERK intensity	24108.2	9039.17			54.9197	0.360188
	25063.2	7378.52			64.0172	0.617693
	26798.1	9351.11
	24726.8	7473.72		Etv5	147.587	2.70305
					149.678	3.54039
ERK intensity	32339.7	30772.1			194.578	5.95039
	32937.4	32519.3
	27209.1	32681
	30984.4	37043

## Sheet: Figure 6
Figure 6g
female	WT	WT	WT
male	WT	-/-	-/- / Clgn-Nicol
# of plugs	17	17	35
# of pups	150	0	287
	0	0	0
	11	0	0
	10	0	0
	10	0	0
	11	0	0
	9	0	3
	11	0	6
	5	0	7
	10	0	7
	10	0	8
	10	0	8
	9	0	9
	10	0	9
	8	0	9
	8	0	9
	11	0	9
	7	0	10
			10
			10
			10
			10
			10
			10
			10
			11
			11
			11
			11
			11
			11
			11
			11
			11
			12
			12

## Sheet: Extended Data Figure 1
Extended Data Figure 1d
genotype	+/+	-/-
total # of males	6	5
body weight/g	20	23.3
	23.6	21
	24.5	24
	24	22.3
	25	23.4
	25.4

## Sheet: Extended Data Figure 4
Extended Data Figure 4b
male	+/-	-/-
total # of epididymis	7	7
epididymis weight/mg	33.84	30.44
	25.32	22.87
	26.7	24.31
	33.3	28.4
	30.6	20.28
	29.61	23.66
	30.87	22.39

## Sheet: Extended Data Figure 6
Extended Data Figure 6a				Extended Data Figure 6b					Extended Data Figure 6c
male	WT	-/-			male	WT	-/-			male	+/-	-/-
# of trial	4	4			# of trial	4	4			# of trial	5	5
sperm #	1400000	3200000		caput	Straight (%)	71.0227	65.4762		VAP	10 min	168.47	109.4
	3200000	900000				62.7329	68.8623				153.33	95.14
	4000000	4300000				70.3448	61.1111				182.99	118.3
	11000000	1700000				63.354	64.1026				163.75	100.75
	2900000	4000000									172.83	98.49
	1760000	4320000			Bent (%)	18.75	26.1905
						28.5714	22.1557			120 min	136.81	109.23
						25.5172	27.7778				102.99	99.78
						26.7081	24.359				137.52	118.16
											136.79	94.91
					Hairpin (%)	1.70454	2.38095				119.82	111.38
						4.96894	2.99401
						2.06897	4.44444		VCL	10 min	266.76	182.37
						3.10559	0.641026				245.25	160.05
											285.41	179.77
					Others (%)	8.52273	5.95238				285.53	188.63
						3.72671	5.98802				279.39	151.67
						2.06897	6.66667
						6.8323	10.8974			120 min	215.47	183.45
											222.63	159.41
				cauda	Straight (%)	71.0383	13.2353				238	201.77
						71.6981	12.0275				245.56	173.04
						67.0807	12.5899				220.54	167.63
						71.8121	18.8679
									VSL	10 min	153.5	94.59
					Bent (%)	10.929	65.2941				135.16	77.57
						4.40252	71.4777				166.86	106.12
						11.1801	72.3022				141.16	75.94
						9.39597	62.8931				150.2	85.28
					Hairpin (%)	14.2076	17.3529			120 min	116.16	86.48
						12.5786	12.7148				65.47	81.13
						13.6646	8.27338				104.66	88.13
						13.4228	11.3208				101.73	72.06
											87.82	86.79
					Others (%)	3.82514	4.11765
						11.3208	3.78007
						8.07453	6.83453
						5.36913	6.91824
				cauda
